# Supplementary material for: Fetal liver Mll-AF4+ hematopoietic stem and progenitor cells respond directly to poly(I:C), but not to a single maternal immune activation
Source: Exp Hematol. 2019 Aug;76:49–59. doi: 10.1016/j.exphem.2019.07.004 (PMC6859497; doi:10.1016/j.exphem.2019.07.004)
Supplement: Supplementary file 1 [file mmc1.xlsx]

## Sheet: Sheet1
Supplementary table S1. Primers sequences for RT-qPCR
Name	Specie	Sequence (5' to 3')	Purpose
Beta-actin.F	Mouse	tcctggcctcactgtcca	RT-qPCR
Beta-actin.R	Mouse	gtccgcctagaagcacttgc	RT-qPCR
Mll-AF4.F	Mouse	agtgggcatgtagagggatc	RT-qPCR
Mll-AF4.R	Mouse	atggctcagctgtactaggc	RT-qPCR
Flt3.F	Mouse	gccagttcagcccgccta	RT-qPCR
Flt3.R	Mouse	agattccctcggactggtgc	RT-qPCR
Meis1.F	Mouse	attcacactgctggagacgc	RT-qPCR
Meis1.R	Mouse	cgtcgtacctttgcgccatc	RT-qPCR
Cdk6.F	Mouse	ccaacgtggtcaggttgttt	RT-qPCR
Cdk6.R	Mouse	gccgggctctggaactttat	RT-qPCR
Mcl1.F	Mouse	agaggctgggatgggtttgt	RT-qPCR
Mcl1.R	Mouse	ccctattgcactcacaaggc	RT-qPCR
Twist1.F	Mouse	gccggagacctagatgtcatt	RT-qPCR
Twist1.R	Mouse	ccacgccctgattcttgtga	RT-qPCR
Hoxa9.F	Mouse	ccacgcttgacactcacact	RT-qPCR
Hoxa9.R	Mouse	cagccgggttattgggatcg	RT-qPCR
Hmga2.F	Mouse	gcctgctcaggagactgaag	RT-qPCR
Hmga2.R	Mouse	ggaagtagaaagaccgtggca	RT-qPCR
Bcl2.F	Mouse	ggaggctgggatgcctttgt	RT-qPCR
Bcl2.R	Mouse	acttgtggcccaggtatgc	RT-qPCR
Lmo2.F	Mouse	ctggacccgtctgaggaac	RT-qPCR
Lmo2.R	Mouse	gacacccacagaggtcacag	RT-qPCR
Ikaros.F	Mouse	ccctgaggacctgtccactac	RT-qPCR
Ikaros.R	Mouse	acgcccattctcttcatcac	RT-qPCR
Il7r.F	Mouse	cgaaactccagaacccaaga	RT-qPCR
Il7r.R	Mouse	aatggtgacacttggcaagac	RT-qPCR
E2a.F	Mouse	aagaggacaagaaggacctgaa	RT-qPCR
E2a.R	Mouse	ttattggccatacgcctctc	RT-qPCR
Pax5.F	Mouse	accatcaggacaggacatgg	RT-qPCR
Pax5.R	Mouse	gcggactacatctgggagtg	RT-qPCR
Mll.F	Mouse	cacggactcctagagcgaac	RT-qPCR
Mll.R	Mouse	ttctgtgttgcctggacctc	RT-qPCR
Af4.F	Mouse	gcagcccattccagcttgt	RT-qPCR
Af4.R	Mouse	ggaaacaggggagccttctc	RT-qPCR
Tlr3.F	Mouse	cggcctagttgtttctggga	RT-qPCR
Tlr3.R	Mouse	cagcctgaaagtgaaactcgc	RT-qPCR
Tlr4.F	Mouse	cgctgccaccagttacagat	RT-qPCR
Tlr4.R	Mouse	aggaactacctctatgcaggg	RT-qPCR
Mda5.F	Mouse	aacagcgggaatgagtcagg	RT-qPCR
Mda5.R	Mouse	acgagttagccaagtctgtgtt	RT-qPCR
Tlr7.F	Mouse	tggctcccttctcaggatga	RT-qPCR
Tlr7.R	Mouse	ttgctgcgaagagtgcattt	RT-qPCR
Tlr9.F	Mouse	gagagaccctggtgtggaac	RT-qPCR
Tlr9.R	Mouse	ccttcgacggagaaccatgt	RT-qPCR
Cgas.F	Mouse	tgaacatgtgaagatttctgctcc	RT-qPCR
Cgas.R	Mouse	tgactcagcggatttcctcg	RT-qPCR
Rig1.F	Mouse	caaaccgggcaacaggaatg	RT-qPCR
Rig1.R	Mouse	atctccgctggctctgaatg	RT-qPCR
